# Supplementary material for: A Single Nucleotide Variation of CRS2 Affected the Establishment of Photosynthetic System in Rice
Source: Int J Mol Sci. 2023 Mar 18;24(6):5796. doi: 10.3390/ijms24065796 (PMC10054620; doi:10.3390/ijms24065796)
Supplement: Supplementary file 1 [file ijms-24-05796-s001.zip]

Archive with 1 entries (1 files):
- ijms-2265350-supplementary.pdf
